# Supplementary material for: In Vitro Cellular Uptake Studies of Self-Assembled Fluorinated Nanoparticles Labelled with Antibodies
Source: Nanomaterials (Basel). 2021 Jul 24;11(8):1906. doi: 10.3390/nano11081906 (PMC8401737; doi:10.3390/nano11081906)
Supplement: Supplementary file 1 [file nanomaterials-11-01906-s001.zip]

Archive with 1 entries (1 files):
- nanomaterials-1280489-supplementary.pdf
